# Supplementary material for: Structure/Properties Relationship of Anionically Synthesized Diblock Copolymers “Grafted to” Chemically Modified Graphene
Source: Polymers (Basel). 2021 Jul 14;13(14):2308. doi: 10.3390/polym13142308 (PMC8309249; doi:10.3390/polym13142308)
Supplement: Supplementary file 1 [file polymers-13-02308-s001.zip]

Archive with 1 entries (1 files):
- polymers-1296910-supplementary.pdf
